# Supplementary material for: The Cul3 ubiquitin ligase engages Insomniac as an adaptor to impact sleep and synaptic homeostasis
Source: PLoS Genet. 2025 Jan 22;21(1):e1011574. doi: 10.1371/journal.pgen.1011574 (PMC11790235; doi:10.1371/journal.pgen.1011574)
Supplement: S1 Data — (XLSX) [file pgen.1011574.s013.xlsx]

## Sheet: Fig 3B
Figure 3B
Mean sleep per day (min)
Control (w[1118])	inc[1] inc-Gal4	inc[1] inc-Gal4 ; UAS-3xFLAG-Inc[1-211] / +	inc[1] inc-Gal4 ; UAS-3xFLAG-Inc[F47A] / +	inc[1] inc-Gal4 ; UAS-3xFLAG-Inc[F105A] / +	inc[1] inc-Gal4 ; UAS-3xFLAG-Inc[F47A F105A] / +
939.8	271.8	1066.2	922.2	609.8	627.8
1040.6	571	852.4	925.8	618.6	959.6
819.2	561.6	1185.2	818.6	616.8	800.4
891.8	975.4	984.2	1108.8	820.8	876.2
887	888.2	1022.8	895.6	417	713.2
1032.2	924.8	897.8	976.6	971	694.2
1082.4	906	1185.4	922.4	869.4	1006.6
991	909.6	964	1074.2	754.8	834
1054.2	959.8	1132.6	722	723.6	864.6
1027.8	603.6	1231.4	948.2	638	875.8
947.2	578.6	1090.2	920.4	801.4	734
930.6	631	973	946.4	548.6	594
1032	281.8	1152.4	984	574	748.4
937.6	763.2	1188.4	861.4	886.4	909.6
1150.2	347.2	988.6	936	1025.8	843.2
1185.8	647.8	1115.8	1007.2	782.8	826.8
1129.6	549.6	1145.8	503.6		778.4
1062.4	677.8	1043.6	924.2		764.4
695.6	953	974.4	772.4		715.8
973.6	588	1049	563.8		766
1079.4	638	1052.4	977.6		879.4
1069.4	664	1109.4	845.4		905.4
1017	375.2	1089.6	915.8		668.8
1069.6	965	744.8	1137.6		909.2
995.4	970.8	787.6	671		601.8
1014.8	867.6	1193.6	1054.8		638
971	668.2	1256.6	988		806.2
962.2	794.6	1113.4	945.2		842
910.4	647	773.2	571.8		847.4
1052.8	509.6	818.6	895.8		966.6
1044.2	553	675.6	933.6		819.2
957.6	522.6	959.8	996.8		698.6
1098.6	622.4	846.2	978.6		984.4
1081.4	390.4	878.6	779.6		944.2
1182.6	608.2	711	759.4		696.4
1086.2	583.4	713.2	1061.6		883.8
1065	502.8	912.8	980		677.2
1033.2	910.6	951.8	1057.2		641.4
868.8	614.2	575.8	1089.8		897
1035.6	306.8	908	854.2		963.2
1105.4		893.8	928.6		839.8
955.6		874.2
1020.2		622.2
977		676.6
1095		1081.8
		1002.2
		1194.2
		1126
		1107.2
		1029.4
		957.2
		1105.4
		1189.2
		1165.4
		1104.8
		1122
		983.6
		1037.8

## Sheet: Fig 3C
Figure 3C
Mean +/- SEM sleep (min/hr)
	Control (w[1118])		inc[1] inc-Gal4		inc[1] inc-Gal4 ; UAS-3xFLAG-Inc[1-211] / +		inc[1] inc-Gal4 ; UAS-3xFLAG-Inc[F105A] / +
ZT	Mean	SEM	Mean	SEM	Mean	SEM	Mean	SEM
0 - 1	2.35556	0.443534	17.02	1.69416	26.4655	1.97316	25.1125	3.1771
1 - 2	23.8489	1.85794	29.775	2.11969	48.7724	1.93127	24.725	3.591
2 - 3	44.9067	1.48408	38.365	1.77432	53.0069	1.35755	37.2875	3.34719
3 - 4	54.1111	0.603276	42.335	1.70741	54.3655	0.955883	47.325	2.7327
4 - 5	55.8533	0.465427	41.825	1.76127	54.3	1.00652	44.85	2.61276
5 - 6	56.0756	0.528703	44.915	1.54296	54.9034	0.878199	48.425	2.10506
6 - 7	54.9156	0.585049	43.875	2.03325	54.3483	0.920317	47.5625	1.77757
7 - 8	54.3556	0.472342	38.905	1.86534	54.1621	0.933214	42.35	2.66911
8 - 9	52.1778	0.757434	33.635	1.85511	53.3966	1.23506	25.3625	3.02678
9 - 10	40.8311	2.05467	26.76	1.66255	51.8759	1.32927	15.8	2.76484
10 - 11	21.8622	2.06396	17	1.46889	42.5448	2.12264	9.3375	1.34334
11 - 12	2.76	0.485906	7.02	0.925447	15.8862	2.05478	1.175	0.417083
12 - 13	16.3022	1.61285	1.99	0.667715	0.551724	0.171278	0.7	0.68678
13 - 14	53.3289	1.22344	9.99	1.47761	23.4172	2.01015	2.3625	0.909435
14 - 15	56.2133	0.846655	22.185	2.25908	48.8897	1.43501	22.85	4.2003
15 - 16	55.5333	0.779795	26.75	2.06744	49.3207	1.23063	40.0625	3.62715
16 - 17	54.0933	0.869287	25.305	2.12862	44.8276	1.51006	37.2	3.80723
17 - 18	52.4044	1.12179	26.115	1.94886	43.2517	1.48857	34.8125	2.87376
18 - 19	51.8311	0.807064	30.045	2.01779	41.2138	1.33678	36.1625	3.19527
19 - 20	50.7644	1.07358	32.35	1.96039	43.4552	1.33945	42.8	2.39937
20 - 21	50.9822	0.895101	32.21	1.91591	46.4138	1.18519	46.725	2.20317
21 - 22	44.4711	1.14964	28.565	1.72176	38.2276	1.33425	45.925	2.61546
22 - 23	35.1556	1.64052	22.06	1.65145	25.6483	1.46725	33.3625	2.6428
23 - 24	27.2889	1.78745	18.61	1.4933	23.6552	1.37068	16.4	1.82016

## Sheet: Fig 4B
Figure 4B
Mean sleep per day (min)
Control (w[1118])	inc[1] inc-Gal4	inc[1] inc-Gal4 ; UAS-3xFLAG-Inc[1-211] / +	inc[1] inc-Gal4 ; UAS-3xFLAG-Inc[1-186] / +	inc[1] inc-Gal4 ; UAS-3xFLAG-Inc[1-156] / +	inc[1] inc-Gal4 ; UAS-3xFLAG-Inc[1-123] / +
939.8	271.8	1066.2	913	743.8	603.8
1040.6	571	852.4	657	770.6	598.4
819.2	561.6	1185.2	652.2	628.2	846.6
891.8	975.4	984.2	790.4	570.2	640.2
887	888.2	1022.8	873.8	652.4	832
1032.2	924.8	897.8	992	414.2	664
1082.4	906	1185.4	844.2	846.8	459.4
991	909.6	964	994.8	950.2	841.2
1054.2	959.8	1132.6	932.2	550.2	633.4
1027.8	603.6	1231.4	716.2	987.2	378.4
947.2	578.6	1090.2	670.4	570	272.4
930.6	631	973	767	465.6	503.6
1032	281.8	1152.4	977.6	584.2	564.6
937.6	763.2	1188.4	1114.8	518	760
1150.2	347.2	988.6	717.4	677.6	432.4
1185.8	647.8	1115.8	476.6	419.8	511.8
1129.6	549.6	1145.8	807.4	602.4	1032.4
1062.4	677.8	1043.6	657.4	535.6	617.6
695.6	953	974.4	925	578.4	324.8
973.6	588	1049	858.8	745.4	361.8
1079.4	638	1052.4	911.6	498.8	557.2
1069.4	664	1109.4	804.6	331.2	587.6
1017	375.2	1089.6	614	481.4	282.4
1069.6	965	744.8	812.4	601.2	466.2
995.4	970.8	787.6	858.6	474.6	647.2
1014.8	867.6	1193.6	1071.6	613.6	815
971	668.2	1256.6	767.6	291.8	891.8
962.2		1113.4	960.2	267.8	735.2
910.4					714.4
1052.8
Control animals (first three columns) are a subset of those in Figure 3B, reflecting a partial overlap of rescue experiments run in parallel.

## Sheet: Fig 4C
Figure 4C
Mean +/- SEM sleep (min/hr)
	Control (w[1118])		inc[1] inc-Gal4		inc[1] inc-Gal4 ; UAS-3xFLAG-Inc[1-211] / +		inc[1] inc-Gal4 ; UAS-3xFLAG-Inc[1-123] / +
ZT	Mean	SEM	Mean	SEM	Mean	SEM	Mean	SEM
0 - 1	1.98667	0.436173	19.8963	2.06107	30.9286	2.41766	11.2276	2.02447
1 - 2	22.5133	2.04804	34.0815	2.10668	54.6214	1.50759	26.1034	2.47869
2 - 3	42.24	1.79538	41.6741	1.9797	57.9929	0.655339	35.3655	2.52241
3 - 4	53.84	0.811775	45.0963	1.85474	58.5786	0.567212	40.8828	2.18505
4 - 5	55.4533	0.619747	44	1.84768	58.2214	0.794048	43.2414	2.07391
5 - 6	55.74	0.726203	45.237	1.9384	58.55	0.711331	43.8	1.87895
6 - 7	54.1467	0.755482	45.7111	2.49922	57.4643	0.819605	40.0276	1.84606
7 - 8	54.6533	0.672818	40.6593	2.20217	58.0857	0.800161	36.5517	1.84467
8 - 9	51.72	1.05767	35.0741	2.42999	58.2143	0.567267	29.2138	2.50782
9 - 10	38.2133	2.74548	28.2	2.16067	55.6357	1.43324	20.5862	2.09004
10 - 11	20.1467	2.54844	17.9185	1.98485	47.9429	2.46097	11.6414	1.62203
11 - 12	2.67333	0.660928	7.61481	1.17267	17.7286	2.60852	3.92414	0.877492
12 - 13	16.4	2.0346	2.48148	0.955134	0.778571	0.325355	1.69655	0.739366
13 - 14	52.42	1.67099	11.0222	2.01604	24.1	3.15188	7.58621	2.16112
14 - 15	55.68	1.22737	22.8667	3.09159	49.5857	2.55355	17.9793	2.64263
15 - 16	54.8667	1.10524	28.9704	2.7111	51.3786	1.81593	24.0483	2.33541
16 - 17	53.2667	1.1775	26.7556	2.84282	47.6571	2.3069	25.6828	1.89325
17 - 18	52.8133	1.09967	27.237	2.5851	44.7357	2.51192	26.6207	2.18633
18 - 19	51.4667	1.04357	30.963	2.63091	42.1286	2.08918	29.269	2.03153
19 - 20	50.0133	1.42351	32.8519	2.57628	45.05	1.91393	32.8069	1.9665
20 - 21	50.7867	1.21666	33.2815	2.43989	49.4357	1.62217	32.2345	2.1634
21 - 22	44.8667	1.38681	30.0222	2.25344	39.4786	1.94877	27.9793	2.08346
22 - 23	35.92	2.06516	22.5037	2.12877	25.1	2.06747	21.6621	1.73268
23 - 24	26.5933	2.26572	19.9037	1.88445	23.4143	2.05835	15.931	1.52698

## Sheet: Fig 5B
Figure 5B
% baseline (-PhTx)
wild-type		inc[kk3]/Y;;BG57-Gal4/+		inc[kk3]/Y;;BG57-Gal4/UAS-FLAG-Inc		inc[kk3]/Y;;BG57-Gal4/UAS-FLAG-Inc[F105A]		inc[kk3]/Y;;BG57-Gal4/UAS-FLAG-Inc[1-123]
mEPSC	EPSC	mEPSC	EPSC	mEPSC	EPSC	mEPSC	EPSC	mEPSC	EPSC
55.418	139.857	59.8878	103.136	41.7566	382.923	48.385	155.461	63.0829	81.4222
49.4366	209.945	58.5745	30.6951	48.8563	155.657	36.1023	152.074	61.6688	119.792
52.7122	292.032	53.0247	57.689	57.4883	199.23	38.7285	90.3313	54.8051	98.079
42.4926	202.303	48.9114	108.711	36.9609	270.751	34.8944	106.999	64.116	78.5791
36.4327	119.946	59.2174	75.1012	51.7451	148.573	38.5022	157.225	58.9583	107.387
41.9226	150.031	60.4258	92.0529	58.4503	118.16	35.6879	80.9939	51.1852	38.9549
66.3041	173.406	38.0586	127.54	52.2731	149.499	42.7316	115.674	55.3836	41.4322
63.4505	163.579	61.019	97.9259	50.194	231.534	65.6348	84.7351	65.8895	119.033
62.4433	95.2884	50.2032	62.255	59.2185	198.745			51.5016	178.496
58.4147	167.813	47.9404	162.386	61.4235	125.924			53.4525	74.6149
54.2463	186.68	47.5878	57.2733	57.429	168.603			48.2827	152.933
57.5094	162.106	45.1203	102.174	61.686	105.559			38.8202	92.0076
56.8952	171.86	53.0164	110.726	61.1166	124.23			47.5254	113.813
52.5088	165.105	49.7421	140.35	61.896	217.95			45.4481	141.041
48.5826	183.181	50.5945	127.685	58.9943	108.784			49.3393	115.607
52.9929	161.941	45.042	110.03	54.8445	148.167
55.1784	160.238	59.5338	152.593	47.4542	154.803
63.1567	147.093	54.5204	135.26	43.0338	190.308
59.4848	221.277			56.4147	121.845
64.492	222.106			66.2684	123.592
				52.1744	173.865
				55.5929	183.941
				42.9335	210.822
				47.5599	156.787
				59.4829	111.274
				45.768	151.06
				50.1296	168.742

## Sheet: Fig 6E
Figure 6E
Mean sleep per day (min)
Control (w[1118])	inc[1] inc-Gal4	inc[1] inc-Gal4 ; UAS-Myc-Inc / +	inc[1] inc-Gal4 ; UAS-Myc-Inc[R135H] / +	inc[1] inc-Gal4 ; UAS-Myc-Inc[AAA] / +
1013.5	713.5	1066.25	249.75	715.25
1059.75	782.25	912.75	832.5	712.75
1076.5	621.5	963.5	373.5	862.5
1261	428.25	968	719.25	1017
1050	409.75	975.5	231.5	1058.5
1001	679.25	842.5	360.5	932
869.5	468.5	859	743	916.5
888.25	685.5	735.5	578	944
1035.75	419.5	846.25	899.5	1013.75
792.5	284.75	736	481.5	893.75
1063.75	742.25	902.75	938	752.25
1055.25	685	874.25	591.5	1227.75
981	590.5	882.75	518.25	1096.75
959.25	410.5	968	340	773.5
977	629.5	742.75	909.25	925.5
1023.75	667	1111.75	403	1022.75
1064.5	806.5	977.75	793.25	914.5
1109	677	940	1038	971.5
912.5	1123.75	1142.25	1063.75	984.75
1081.75	692	1125	294.5	917
1097.5	997.5	808	378.5	1005.25
1117	919.75	1240.5	613.75	1269.25
997.25	654.5	915.75	679.25	987
1085.5	767.5	1046.75	672.75	1214.75
1099.5	806.25	1011.5		892.5
902	503.25	1070.75		1264.75
1132.25	856	1043.5		959.75
956.5	850	1091.75		1052.75
1082	842	1094.75		976.75
1003	915.25	1085.5		1217.75
1127	1150.5	1052.75		960.5
1176	609	906.5		925.5
1181.25		966		958.5
993.25		1070.25		963.5
1140.5		870		1160
918.25		851		990.75
1119.5		1106.5		775.75
954.25		1167.5		1069.75
872.25		1047
1114.25		1116.5
850		1040.75
953.25		901.25
883.25		1074.75
1210.75
890.75

## Sheet: Fig 6F
Figure 6F
Mean +/- SEM sleep (min/hr)
	Control (w[1118])		inc[1] inc-Gal4		inc[1] inc-Gal4 ; UAS-Myc-Inc / +		inc[1] inc-Gal4 ; UAS-Myc-Inc[R135H] / +
ZT	Mean	SEM	Mean	SEM	Mean	SEM	Mean	SEM
0 - 1	2.47778	0.708437	19.8516	2.12161	10.0581	1.60479	12.1667	1.8597
1 - 2	27.7278	2.11816	32.4922	2.03242	39.5058	1.79965	23.9583	2.8159
2 - 3	49.8389	1.23604	40.3516	2.00283	54.0174	0.819517	36.0312	2.54414
3 - 4	56.4111	0.74103	42.3359	1.82565	55.6279	0.766267	41.4896	2.40638
4 - 5	57.0278	0.752111	44.3203	1.90808	57.0174	0.655678	43.1354	2.82987
5 - 6	57.95	0.493749	43.8828	2.06991	55.4244	0.836864	40.3021	2.90711
6 - 7	56.4111	0.615773	41.3203	2.33274	54.0058	0.857451	35.7188	2.66954
7 - 8	57.8833	0.468691	39.0547	2.36758	55.2965	0.88054	31.6875	3.08262
8 - 9	54.3167	0.81384	31.1719	2.65451	51.8198	1.20542	22.7083	2.99322
9 - 10	46.3556	1.62195	25.4609	2.76959	47.1279	1.56002	18.3542	2.3396
10 - 11	22.8278	2.46563	17.625	2.3391	30.3721	2.35514	12.1979	1.94175
11 - 12	5.54444	1.41263	8.47656	1.65307	7.06977	1.39892	4.94792	1.26064
12 - 13	13.0611	1.82048	4.64062	1.59107	1.69186	0.559997	4.75	1.89093
13 - 14	47.9222	1.82226	12.2422	2.00954	34.5	2.36737	16.7917	2.84784
14 - 15	55.0778	0.947745	26.8047	2.46992	56.093	0.902348	28.1562	4.11532
15 - 16	54.2944	0.941847	29.6406	2.34419	54.2326	1.10343	26.5729	3.75261
16 - 17	52.4611	0.895096	29.4219	2.21408	50.7849	1.34033	27.1146	3.57828
17 - 18	50.2667	1.22864	28.3828	2.14577	47.1221	1.7326	27.0938	3.11494
18 - 19	52.0056	0.917922	31.8438	1.82043	43.6221	1.96747	29.25	3.01382
19 - 20	51.1444	1.16071	36.0156	2.05917	46.3488	1.61553	31.8542	2.62625
20 - 21	51.5833	1.00535	38.5469	1.72562	49.1686	0.970735	32.1562	2.73587
21 - 22	42.5667	1.42283	31.4844	2.09941	38.5174	1.61568	29.2812	2.65721
22 - 23	34.6444	1.72706	23.8047	1.84006	24.4709	1.87521	21.3646	2.61545
23 - 24	25.3667	1.88067	20.4609	1.71311	16.3837	1.53391	15.5312	2.56423

## Sheet: Fig 7D
Figure 7D
qRT-PCR
Cul3/RPS
elav-Gal4 ; UAS-dcr2/+	UAS-Cul3 RNAi	elav-Gal4 ; UAS-dcr2/UAS-Cul3-RNAi
1	0.68	0.57
1	1.26	0.4
1	1.22	0.45
inc/RPS
elav-Gal4 ; UAS-dcr2/+	UAS-Cul3 RNAi	elav-Gal4 ; UAS-dcr2/UAS-Cul3-RNAi
1	0.09	2.03
1	0.34	0.85
1	1.37	0.62
1	0.43	0.51
1		1.11
1		1.03
1		0.73

## Sheet: S2B Fig
S2B Fig
Myc / tubulin quantitation
Myc signal
time (h)	Inc WT		Inc[22-211]		Inc[31-211]		Inc[124-211]
	experiment 1	experiment 2	experiment 1	experiment 2	experiment 1	experiment 2	experiment 1	experiment 2
0	93500	45600	50100	20800	5630	3440	5640	3430
2	77800	43300	48400	17100	412	326	2830	1440
4	69800	37300	34800	16400	384	431	889	483
6	74600	32400	36900	18700	294	683	736	121
tubulin signal
time (h)	Inc WT		Inc[22-211]		Inc[31-211]		Inc[124-211]
	experiment 1	experiment 2	experiment 1	experiment 2	experiment 1	experiment 2	experiment 1	experiment 2
0	49200	23400	40400	15600	37700	18700	55500	22900
2	43000	21700	33400	14700	39800	18700	50200	22000
4	49200	19400	35000	15300	34100	16300	50100	20600
6	44100	17900	37600	19200	37900	22100	46500	19100
Myc/tubulin ratio
time (h)	Inc WT		Inc[22-211]		Inc[31-211]		Inc[124-211]
	experiment 1	experiment 2	experiment 1	experiment 2	experiment 1	experiment 2	experiment 1	experiment 2
0	1.90041	1.94872	1.2401	1.33333	0.149337	0.183957	0.101622	0.149782
2	1.8093	1.99539	1.4491	1.16327	0.0103518	0.0174332	0.0563745	0.0654545
4	1.4187	1.92268	0.994286	1.0719	0.011261	0.0264417	0.0177445	0.0234466
6	1.69161	1.81006	0.981383	0.973958	0.00775726	0.030905	0.015828	0.00633508
Myc/tubulin ratio, normalized to time 0 for each series
time (h)	Inc WT		Inc[22-211]		Inc[31-211]		Inc[124-211]
	experiment 1	experiment 2	experiment 1	experiment 2	experiment 1	experiment 2	experiment 1	experiment 2
0	1	1	1	1	1	1	1	1
2	0.952061	1.02395	1.16854	0.872449	0.0693182	0.0947674	0.554749	0.437
4	0.746524	0.986639	0.801779	0.803922	0.0754067	0.143738	0.174614	0.156539
6	0.890131	0.928844	0.791375	0.730469	0.0519447	0.168001	0.155754	0.0422954
Myc/tubulin ratio, normalized and averaged
time (h)	Inc WT	Inc[22-211]	Inc[31-211]	Inc[124-211]
0	1	1	1	1
2	0.988006	1.02049	0.0820428	0.495874
4	0.866581	0.80285	0.109573	0.165576
6	0.909488	0.760922	0.109973	0.0990246

## Sheet: S4B Fig
S4B Fig
Myc / tubulin quantitation
Myc signal
time (h)	Inc WT		Inc[F47A]		Inc[F105A]		Inc[F47A F105A]		Inc[T36A D71A R85E]
	experiment 1	experiment 2	experiment 1	experiment 2	experiment 1	experiment 2	experiment 1	experiment 2	experiment 1	experiment 2
0	54800	17700	27000	14300	40500	12900	37200	19100	8830	3760
2	38900	15100	32100	11800	32600	12800	30500	14000	1700	387
4	29000	15000	29800	9550	28600	11000	29100	21700	794	189
6	25900	10500	26400	10600	21200	10800	21900	11200	811	148
tubulin signal
time (h)	Inc WT		Inc[F47A]		Inc[F105A]		Inc[F47A F105A]		Inc[T36A D71A R85E]
	experiment 1	experiment 2	experiment 1	experiment 2	experiment 1	experiment 2	experiment 1	experiment 2	experiment 1	experiment 2
0	56900	15400	32800	12000	56700	11400	67100	16800	47200	15100
2	44500	14100	33600	9060	47600	14900	61700	19800	50000	14400
4	28600	13100	40300	6540	39500	13400	53800	18600	50100	12900
6	35200	13000	53200	8980	38900	12600	52500	16100	44000	11200
Myc/tubulin ratio
time (h)	Inc WT		Inc[F47A]		Inc[F105A]		Inc[F47A F105A]		Inc[T36A D71A R85E]
	experiment 1	experiment 2	experiment 1	experiment 2	experiment 1	experiment 2	experiment 1	experiment 2	experiment 1	experiment 2
0	0.963093	1.14935	0.823171	1.19167	0.714286	1.13158	0.554396	1.1369	0.187076	0.249007
2	0.874157	1.07092	0.955357	1.30243	0.684874	0.85906	0.494327	0.707071	0.034	0.026875
4	1.01399	1.14504	0.739454	1.46024	0.724051	0.820896	0.540892	1.16667	0.0158483	0.0146512
6	0.735795	0.807692	0.496241	1.1804	0.544987	0.857143	0.417143	0.695652	0.0184318	0.0132143
Myc/tubulin ratio, normalized to time 0 for each series
time (h)	Inc WT		Inc[F47A]		Inc[F105A]		Inc[F47A F105A]		Inc[T36A D71A R85E]
	experiment 1	experiment 2	experiment 1	experiment 2	experiment 1	experiment 2	experiment 1	experiment 2	experiment 1	experiment 2
0	1	1	1	1	1	1	1	1	1	1
2	0.907656	0.931763	1.16058	1.09295	0.958824	0.75917	0.89165	0.621926	0.181744	0.107929
4	1.05284	0.996248	0.8983	1.22538	1.01367	0.725443	0.975642	1.02618	0.0847157	0.0588384
6	0.763992	0.702738	0.60284	0.990546	0.762982	0.757475	0.752427	0.611883	0.0985257	0.053068
Myc/tubulin ratio, normalized and averaged
time (h)	Inc WT	Inc[F47A]	Inc[F105A]	Inc[F47A F105A]	Inc[T36A D71A R85E]
0	1	1	1	1	1
2	0.919709	1.12676	0.858997	0.756788	0.144836
4	1.02455	1.06184	0.869557	1.00091	0.0717771
6	0.733365	0.796693	0.760229	0.682155	0.0757968

[truncated: 6 more sheets:  S6A-C Fig,  S6D Fig, S7 Fig,  S8 Fig, S9 Fig, S10 Fig]
